# Supplementary material for: Alternative lengthening of telomeres in molecular subgroups of paediatric high-grade glioma
Source: Childs Nerv Syst. 2020 Oct 31;37(3):809–18. doi: 10.1007/s00381-020-04933-8 (PMC7875853; doi:10.1007/s00381-020-04933-8)
Supplement: Supplementary file 2 — (XLS 40.5 kb) [file 381_2020_4933_MOESM2_ESM.xls]

## Sheet: pHGGs
ALTERNATIVE LENGTHENING OF TELOMERES IN MOLECULAR SUBGROUPS OF PEDIATRIC HIGH-GRADE GLIOMAS. Simone Minasi et al.*Corresponding author: Francesca Romana Buttarelli, Dept. of Human Neurosciences, Sapienza University of Rome, Italy. francesca.buttarelli@uniroma1.it
N°	Age at diagnosis	Sex	Histological diagnosis	p53 IHC	IDH1 IHC R132H	IDH1/2 mutations Sanger	H3.3 mutations pyroseq	Nuclear ATRX IHC	TERTp mutations pyroseq	UTSS methylation MS-PCR	Telomere length Telo-FISH	Fluorescence Mean Intensity
1	14	M	AA	pos	neg	WT	G34R	pos	WT	Not methylated	pos (ALT)	1240
2	18	M	GBM	pos	neg	WT	G34R	pos	WT	Not methylated	pos (ALT)	1705
3	17	F	GBM	neg	neg	WT	G34R	neg	WT	Hypermethylated	pos (ALT)	1157
4	20	M	GBM	pos	neg	WT	G34R	neg	WT	Not methylated	pos (ALT)	1189
5	17	M	GBM	pos	neg	WT	G34R	neg	NA	Hypermethylated	pos (ALT)	1468
6	23	F	GBM	pos	neg	WT	G34R	neg	NA	Not methylated	pos (ALT)	1466
7	16	M	GBM	pos	neg	WT	G34R	neg	WT	Not methylated	pos (ALT)	1145
8	18	M	GBM	pos	neg	WT	G34R	pos	WT	Not methylated	pos (ALT)	1344
9	18	M	GBM	neg	neg	WT	G34R	pos	WT	NA	pos (ALT)	1420
10	24	M	GBM	pos	neg	WT	G34R	neg	NA	NA	pos (ALT)	1311
11	20	F	GBM	pos	neg	WT	G34R	neg	WT	NA	pos (ALT)	1130
12	6	F	DMG	NA	neg	NA	K27M	pos	WT	Not methylated	neg	735
13	5	F	DMG	NA	neg	NA	K27M	pos	WT	Not methylated	neg	711
14	9	F	DMG	NA	neg	NA	K27M	pos	WT	Not methylated	neg	623
15	11	M	DMG	NA	neg	NA	K27M	pos	WT	Hypermethylated	neg	623
16	11	M	DMG	NA	neg	NA	K27M	pos	WT	Not methylated	neg	723
17	17	F	DMG	NA	neg	WT	K27M	pos	WT	Not methylated	pos (ALT)	1438
18	16	M	DMG	pos	neg	WT	K27M	pos	NA	NA	pos (ALT)	1374
19	17	F	DMG	pos	neg	WT	K27M	pos	NA	NA	pos (ALT)	1327
20	6	M	DMG	pos	neg	NA	K27M	pos	WT	Hypermethylated	pos (ALT)	1517
21	10	M	DMG	pos	neg	NA	K27M	pos	WT	Hypermethylated	neg	890
22	13	M	GBM	neg	neg	WT	WT	neg	WT	Not methylated	pos (ALT)	1364
23	12	F	GBM	NA	neg	WT	WT	neg	WT	Not methylated	pos (ALT)	1569
24	6	F	GBM	pos	neg	NA	WT	neg	WT	Hypermethylated	pos (ALT)	1232
25	17	F	GBM	neg	neg	WT	WT	neg	WT	Not methylated	pos (ALT)	1302
26	7	M	AA	NA	neg	NA	WT	neg	WT	Not methylated	pos (ALT)	1645
27	15	M	GBM	pos	neg	WT	WT	neg	NA	NA	pos (ALT)	1467
28	16	F	GBM	pos	neg	WT	WT	neg	WT	Not methylated	pos (ALT)	1314
29	15	M	GBM	pos	neg	WT	WT	neg	WT	Not methylated	pos (ALT)	1459
30	15	M	GBM	pos	neg	WT	WT	neg	WT	Not methylated	pos (ALT)	1428
31	13	F	GBM	pos	neg	WT	WT	pos	C250T	Not methylated	neg	696
32	9	M	AA	NA	neg	NA	WT	pos	C250T	Not methylated	neg	637
33	8	M	GBM	pos	neg	NA	WT	pos	WT	Not methylated	neg	826
34	17	M	High-grade GNT	NA	neg	WT	WT	pos	NA	NA	neg	745
35	0.3	F	GBM	NA	neg	NA	WT	pos	WT	Not methylated	neg	748
36	3	M	GBM	pos	neg	NA	WT	pos	WT	Hypermethylated	neg	499
37	7	M	High-grade GNT	pos	neg	NA	WT	pos	WT	Not methylated	neg	716
38	16	M	High-grade GNT	pos	neg	WT	WT	pos	NA	NA	neg	728
39	8	M	High-grade GNT	pos	neg	NA	WT	pos	WT	Not methylated	neg	765
40	17	M	GBM	neg	neg	WT	WT	pos	WT	Not methylated	neg	625
41	5	M	GBM	neg	neg	NA	WT	pos	WT	Hypermethylated	neg	783
42	24	F	High-grade GNT	neg	neg	WT	WT	pos	WT	Not methylated	neg	810
43	16	M	GBM	neg	neg	WT	WT	pos	WT	Not methylated	neg	637
44	4	F	GBM	pos	neg	NA	WT	pos	WT	Not methylated	neg	665
45	20	M	GBM	pos	neg	WT	WT	pos	NA	NA	neg	518
46	6	M	AA	pos	neg	NA	WT	pos	NA	Not methylated	neg	811
47	9	M	GBM	pos	neg	NA	WT	pos	NA	NA	neg	839
48	9	M	AA	neg	neg	NA	WT	pos	NA	NA	neg	789
49	0.3	F	GBM	neg	neg	NA	WT	pos	WT	Not methylated	neg	752
50	4	M	GBM	pos	neg	NA	WT	pos	NA	NA	neg	680
51	3	M	GBM	pos	neg	NA	WT	pos	NA	NA	neg	710
52	4	M	GBM	pos	neg	NA	WT	pos	NA	NA	neg	570
